# Supplementary material for: Novel Micellar Formulation of Silymarin (Milk Thistle) with Enhanced Bioavailability in a Double-Blind, Randomized, Crossover Human Trial
Source: Pharmaceutics. 2025 Jul 4;17(7):880. doi: 10.3390/pharmaceutics17070880 (PMC12298458; doi:10.3390/pharmaceutics17070880)
Supplement: Supplementary file 1 [file pharmaceutics-17-00880-s001.zip]

Archive with 1 entries (1 files):
- pharmaceutics-3716335-supplementary.pdf
